# Supplementary material for: Gut and Urinary Microbiota in Cats with Kidney Stones
Source: Microorganisms. 2024 May 29;12(6):1098. doi: 10.3390/microorganisms12061098 (PMC11205531; doi:10.3390/microorganisms12061098)
Supplement: Supplementary file 1 [file microorganisms-12-01098-s001.zip]

Archive with 1 entries (1 files):
- microorganisms-3003030-supplementary.pdf
